# Supplementary material for: University Students’ Hangover May Affect Cognitive Research
Source: Front Psychol. 2020 Sep 29;11:573291. doi: 10.3389/fpsyg.2020.573291 (PMC7550527; doi:10.3389/fpsyg.2020.573291)
Supplement: Supplementary file 1 [file Data_Sheet_1.xlsx]

## Sheet: dataset
Participant	Condition	Accuracy_session1	RT_session1	Acc_white_2	RT_white_2	Acc_black_2	RT_black_2	Tot_Acc_Sess_2	Tot_RT_Sess_2	Tot_acc	Tot_RT	Acc_OP_1	RT_OP_1	Acc_OP_2	RT_OP_2	Acc_OP_3	RT_OP_3	tot_Acc_OP	tot_RT_OP	Alcohol	Drinks_Amount	Drugs	Hours_Sleep	Coffee	Party_sunday	Party_monday	Party_Tuesday	Party_Wdnesday	Party_Thursday	Uni_after_party	Height	Weight	AHSS_mean	Re_acc_sess_1	Re_RT_sess_1	Re_Acc_white_2	Re_RT_white_2	Re_Acc_black_2	Re_RT_black_2	Re_Tot_Acc_Sess_2	Re_Tot_RT_Sess_2	Re_Tot_acc	Re_Tot_RT	Re_Acc_OP_1	Re_RT_OP_1	Re_Acc_OP_2	Re_RT_OP_2	Re_Acc_OP_3	Re_RT_OP_3
13	1	4	,6011	10	,7678	9	,9678	19	,8347	23	,7179	3	3,4371	5	5,9147	5	6,2270	13	5,1929	1	5	0	5	0	5	1	1	1	1	4	183	72	3,42	3	,5176	5	,6175	7	,8008	12	,6675	15	,5926	2	3,0587	5	6,2163	2	4,1751
14	1	2	,6510	6	,9180	3	1,2349	9	,9848	11	,8179	1	2,9688	2	6,3650	2	7,8580	5	5,7306	1	5	0	6	0	1	1	3	3	1	6	170	80	2,58	3	,7175	7	,8341	8	,9674	15	,9009	18	,8092	0	2,4588	1	5,0999	0	6,0081
15	1	3	,7344	6	1,3182	4	1,8605	10	1,6186	13	1,1765	0	3,2709	3	9,6933	2	15,8660	5	9,6100	1	6	0	8	0	0	0	2	5	1	6	173	58	4,42	0	,5930	8	1,0681	2	1,2602	10	1,1510	10	,8720	0	2,5605	3	7,7936	3	9,8604
16	1	2	,5504	5	,8001	3	1,1181	8	,9437	10	,7470	0	3,3365	0	8,8092	0	8,0003	0	6,7153	1	6	0	8	0	0	1	1	3	3	5	168	54	3,00	3	,5668	1	,7508	5	1,1174	6	,8508	9	,7088	0	2,0256	2	6,1581	3	5,0333
17	1	2	,5182	2	,8764	3	1,1014	5	,9847	7	,7514	0	3,4369	1	5,5891	1	8,2251	2	5,7504	1	6	0	8	0	3	0	0	0	1	0	160	53	4,67	0	,5592	6	,7425	0	,8508	6	,7676	6	,6634	1	2,6004	1	5,3667	0	6,0914
18	1	2	,5006	0	,8595	4	1,0515	4	,9596	6	,7301	0	3,5716	1	6,8405	0	7,8080	1	6,0734	1	13	0	7	0	5	1	1	6	3	5	175	64	5,00	2	,4926	7	,8002	8	,8925	15	,8502	17	,6714	2	4,2584	1	6,2164	1	6,5169
19	1	0	,5170	3	,7012	4	1,2010	7	,8502	7	,6836	10	3,7617	11	5,0220	13	2,7708	34	3,8515	1	22	0	5	0	2	0	1	5	2	1	180	63	4,25	0	,5175	1	,6343	5	,9509	6	,6676	6	,5925	1	1,6833	4	3,8668	5	3,6086
20	0	4	,5508	10	,6259	11	,8342	21	,6677	25	,6093	1	3,4503	6	12,6651	4	9,9907	11	8,7020	0	0	0	6	1	0	0	0	0	0	7	160	45	1,67	4	,4676	2	,6342	8	,9591	10	,7008	14	,5842	0	2,5505	6	9,5408	0	10,0157
21	0	4	,5343	10	,6176	11	,8342	21	,6677	25	,6010	1	3,3496	5	7,8488	1	9,1152	7	6,7712	0	0	0	7	0	0	0	1	2	0	5	162	52	,25	0	,5009	1	,6509	7	,8341	8	,7005	8	,6007	1	3,0331	4	6,9576	4	5,4166
22	0	2	,5593	7	,9175	11	,9674	18	,9175	20	,7384	0	3,5502	1	6,6163	1	8,6659	2	6,2775	0	0	0	9	1	0	0	2	3	0	7	162	50	,42	1	,5675	7	,8335	5	1,1008	12	,9342	13	,7508	1	3,1837	2	5,6333	0	8,0493
23	1	1	,5008	1	,7176	5	,8343	6	,7508	7	,6258	0	3,4000	2	4,2915	2	6,3079	4	4,6664	1	8	0	5	0	0	0	0	2	0	7	175	68	1,58	3	,5175	4	,6759	6	,8341	10	,7009	13	,6092	1	2,4838	1	3,8495	1	3,9335
25	1	0	,6176	2	,6676	7	,7175	9	,7008	9	,6592	0	6,1082	2	16,5144	1	8,0327	3	10,2184	1	7	0	2	0	0	0	6	6	0	6	165	54	5,17	2	,5009	1	,6509	7	,6842	8	,6675	10	,5842	1	2,5505	3	6,3997	1	8,4994
26	1	1	1,1015	3	1,0681	7	1,5363	10	1,2682	11	1,1848	1	4,5212	2	12,4053	2	12,9045	5	9,9437	1	7	0	2	0	4	1	4	6	1	6	165	63	6,50	0	,8508	3	,9175	6	1,2341	9	1,0174	9	,9341	1	3,8002	5	8,6826	3	9,0325
27	1	0	,5842	1	,7169	4	,9172	5	,7842	5	,6842	0	3,0921	0	7,5995	0	7,0579	0	5,9165	1	10	0	2	0	1	1	1	5	0	6	175	58	4,17	0	,4676	2	,6508	3	,9341	5	,7342	5	,6009	0	1,9669	1	4,3668	1	6,8330
28	1	3	,5509	2	,8345	11	1,2193	13	,9185	16	,7347	0	3,1034	4	7,3576	0	8,9519	4	6,4709	1	11	0	2	0	2	0	1	2	0	3	165	65	5,42	2	,5342	4	,8841	4	1,0508	8	,9174	10	,7258	0	3,1254	6	5,8665	3	7,1656
30	0	4	,4424	13	,6675	14	,7176	27	,6842	31	,5633	1	2,5338	3	3,6003	1	4,7827	5	3,6389	0	0	0	7	0	0	0	4	5	4	6	160	52	3,27	0	,5675	0	,7009	7	1,1168	7	,8341	7	,7008	1	2,3506	3	11,2321	1	10,1656
31	0	4	,5259	5	,7009	7	,8509	12	,7342	16	,6301	5	4,3501	5	6,6163	2	11,4734	12	7,4799	0	0	0	8	0	1	0	0	3	5	2	160	50	,67	3	,4679	6	,7002	11	,9169	17	,7506	20	,6093	0	2,7422	5	9,2659	1	7,7828
32	0	3	,4843	3	,7343	9	,9010	12	,8092	15	,6468	0	2,1838	3	6,4663	1	5,9158	4	4,8553	0	0	0	9	0	4	0	0	3	1	1	160	53	,54	2	,5592	9	,6502	5	,8007	14	,6842	16	,6217	0	2,2498	2	5,3083	1	4,1835
33	1	0	,6259	4	,6675	10	,8335	14	,7008	14	,6633	1	4,0162	4	12,1403	3	11,8654	8	9,3406	1	6	0	5	0	0	0	0	5	0	2	172	58	7,67	3	,4676	7	,5842	8	,6925	15	,6169	18	,5422	2	2,8004	5	8,3326	3	8,6160
34	1	2	,7259	9	,9178	7	1,1001	16	,9758	18	,8508	2	3,5086	4	9,9907	3	8,7742	9	7,4245	1	4	0	6	0	0	0	0	5	5	3	165	65	2,58	2	,5926	10	,8840	8	1,1168	18	,9673	20	,7799	3	2,9663	3	4,2161	4	4,8830
35	1	7	,5509	20	,6009	12	,7675	32	,6342	39	,5926	0	3,2670	4	9,3991	2	11,5237	6	8,0633	1	7	8	0	0	0	0	0	0	0	2	171	58	4,34	11	,3676	2	,7092	10	,9592	12	,7755	23	,5716	1	2,6997	5	5,6165	3	8,0327
38	1	4	,4690	6	,6672	13	,9179	19	,6846	23	,5768	1	6,2332	5	14,1648	5	10,6655	11	10,3545	1	6	0	8	0	6	2	2	6	2	6	170	64	4,25	0	,5256	1	,6510	10	,8509	11	,6842	11	,6049	1	3,5502	4	7,7913	4	8,9493
40	0	0	,5175	5	,6336	17	,7342	22	,6509	22	,5842	0	4,1167	1	8,8659	1	9,9989	2	7,6605	0	0	0	6	0	0	0	0	0	0	0	170	55	1,92	1	,4842	3	,6342	8	,8175	11	,6842	12	,5842	0	2,7754	3	7,9486	0	7,1996
41	0	6	,4177	7	,5838	8	,7171	15	,6009	21	,5093	1	2,0338	4	4,1417	1	3,6336	6	3,2697	0	0	0	9	0	0	0	0	0	0	2	158	50	1,75	5	,3676	9	,5509	13	,5842	22	,5675	27	,4675	2	1,5673	6	2,2343	2	3,3583
42	1	2	,5922	2	,8342	5	1,1175	7	,9342	9	,7632	0	4,4330	2	12,7485	0	10,3903	2	9,1906	1	7	0	7	0	1	1	1	5	1	6	160	48	5,33	1	,5176	0	,6842	0	,9256	0	,7341	1	,6259	0	3,8585	1	12,7318	1	11,8653
43	1	3	,5003	4	,7508	5	,8008	9	,7509	12	,6256	0	1,8503	3	4,6494	2	5,1576	5	3,8858	1	6	0	7	0	1	1	1	2	2	2	168	48	1,25	5	,4342	5	,5675	4	,7345	9	,6009	14	,5176	2	1,7423	1	3,0004	2	4,0915
44	0	9	,4593	6	,6842	12	,8588	18	,7258	27	,5926	1	3,1670	2	6,9663	1	9,5491	4	6,5608	0	0	0	5	0	0	0	0	0	0	6	164	50	1,08	1	,4509	2	,6175	8	1,1256	10	,6842	11	,5676	2	3,3753	3	8,0494	1	7,5162
45	0	0	,5508	0	,6844	3	,8433	3	,7177	3	,6343	2	2,3533	3	7,9428	3	6,9739	8	5,7567	0	0	0	8	0	4	2	2	2	2	7	167	54	8,00	3	,4842	2	,7675	8	,8921	10	,7925	13	,6383	1	2,4171	4	6,0998	1	7,0662
46	0	1	,4842	1	,6509	5	,7508	6	,6922	7	,5882	3	2,0671	4	3,8162	4	5,0916	11	3,6583	0	0	0	8	0	1	1	1	5	3	5	172	64	,34	1	,4425	2	,7513	7	,8843	9	,7676	10	,6051	0	1,8674	4	6,2662	1	4,0170
47	0	5	,4675	9	,6509	15	1,0842	24	,7172	29	,5924	0	2,5921	5	6,0498	1	6,0331	6	4,8917	0	0	0	5	0	3	0	0	3	3	1	170	54	3,58	2	,5176	0	,8422	6	1,1008	6	,9342	8	,7259	7	3,8335	4	5,3749	2	4,7084
48	0	0	,4758	3	,7342	6	,9175	9	,7842	9	,6300	2	3,4999	0	5,9415	1	5,2999	3	4,9138	0	0	0	8	0	2	0	0	0	0	4	170	48	1,75	2	,5421	4	,6674	3	,7676	7	,6842	9	,6132	0	2,4920	1	7,3246	0	6,5249
49	0	0	,4343	1	,5842	0	,7592	1	,6341	1	,5342	1	2,2922	0	5,9415	1	5,2999	2	4,5112	0	0	0	8	0	4	0	0	3	0	3	173	60	1,58	1	,4342	0	,5675	1	,6842	1	,6008	2	,5175	0	1,7420	0	3,5336	0	4,6167
50	0	1	,6176	6	,7925	2	,8758	8	,8342	9	,7259	1	3,3003	1	9,1408	0	10,5489	2	7,6633	0	0	0	4	0	0	0	0	0	0	0	156	50	3,83	0	,5505	2	,7342	1	,8175	3	,7505	3	,6505	0	2,7418	3	6,6996	4	7,2496
51	0	0	,5342	2	,7508	3	,9008	5	,7675	5	,6509	1	2,7337	0	5,3329	0	6,8829	1	4,9832	0	0	0	7	0	4	2	3	5	3	5	179	90	6,33	0	,4842	1	,6342	5	,8341	6	,6509	6	,5676	0	2,1506	1	4,2418	1	5,0083
52	0	3	,5176	10	,8175	10	1,1591	20	,9424	23	,7300	2	3,7169	7	11,6320	6	8,5660	15	7,9716	0	0	0	6	0	5	0	0	0	0	6	168	53	4,17	2	,5175	9	,7010	6	,8675	15	,7508	17	,6342	3	3,0171	7	9,7326	3	8,5493
53	0	2	,4842	2	,7592	2	,9922	4	,8175	6	,6509	2	3,7169	7	11,6320	6	8,5660	15	7,9716	0	0	0	6	0	2	0	0	2	0	4	160	60	,25	1	,4675	4	,6842	4	,8336	8	,7505	9	,6090	1	2,3505	5	4,7334	2	4,8656
[truncated: 16 more columns]
